# Supplementary material for: The Hydrophobic Patch Directs Cyclin B to Centrosomes to Promote Global CDK Phosphorylation at Mitosis
Source: Curr Biol. 2020 Mar 9;30(5):883–892.e4. doi: 10.1016/j.cub.2019.12.053 (PMC7063568; doi:10.1016/j.cub.2019.12.053)
Supplement: Table S1. Condensed Phosphoproteomic Dataset, Related to Figures 3, S3, and S4 [file mmc2.xlsx]

## Sheet: Table S1
Cdc13(WT)						Cdc13(HPM)						Cdc13 (HPM) Max Phosphorylation (% of Cdc13(WT) 12 min value)
Log2(phosphorylation)[Normalised to Cdc13(WT) 12 mins)													Phosphorylation Category		Phosphosite Information									Raw motif numbers					Motifs in range of HP					Motifs in disordered regions					Motifs in range of HP and in disordered regions
t = 0	t = 8	t = 12	t = 20	t = 30		t = 0	t = 8	t = 12	t = 20	t = 30			CDK Substrate Type (Swaffer et al, 2017)	HP dependent ?	Amino acid	Positions within proteins	Uniprot Identifier	Gene names	Sequence window	Cellular Location	Location Reference	Size (Amino Acids)		RxL	KxL	[R/K]xL	LxF	All	RxL	KxL	[R/K]xL	LxF	All	RxL	KxL	[R/K]xL	LxF	All	RxL	KxL	[R/K]xL	LxF	All
-1.7673	0.0925108	0	-0.0289622	-0.856755		-1.96743	-1.45344	-1.45656	-1.69947	-1.48123		36.515	Late	Yes	T	19	P41004	cut3	KGIFRTSSTPSIVDVTPDRGERPRKLVRSVL	Cytoplasm	[S4]	1324		5	12	17	8	25	5	12	17	8	25	3	0	3	0	3	3	0	3	0	3
-2.19545	-0.341749	0	-0.491688	-1.50181		-2.19739	-2.01448	-1.5607	-1.29524	-1.42474		40.7468	-	Yes	S	121	Q10411	spo15	PSNASWLLVRGGLLDSPILDINSVTQKSNLL	SPB	[S5]	1957		7	27	34	5	39	7	27	34	5	39	0	3	3	0	3	0	3	3	0	3
-2.10684	-0.237685	0	-0.532395	-1.57122		-2.13514	-1.40045	-1.71565	-1.76008	-1.16418		44.6218	Late	Yes	T	453	Q9P6R7	vts1	SVVNARVEKSTGQPSTPLNRQHYFNELPHST	Cytoplasm	[S6]	713		5	6	11	3	14	5	6	11	3	14	1	2	3	1	4	1	2	3	1	4
-1.87025	-0.0476979	0	-0.357013	-0.91454		-1.68557	-1.34527	-1.03815	-1.17186	-1.4787		48.6952	-	Yes	T	476	Q9UU99	pdr16	MNPKLQGGNSVTAPSTPSKVLPAMSPKVAPK	Cytoplasm (Periphery)	[S6]	1008		5	6	11	4	15	5	5	10	4	14	0	5	5	1	6	0	4	4	1	5
-2.43973	-0.226012	0	-0.0684923	-0.590685		-2.36909	-1.54458	-1.36186	-1.02188	-1.37623		49.2474	Late	Yes	S	543	Q9UU99	pdr16	IPNKSTIISTKSTVASPIKANENSPALKSKA	Cytoplasm (Periphery)	[S6]	1008		5	6	11	4	15	5	6	11	4	15	0	5	5	1	6	0	5	5	1	6
-1.72961	0.205504	0	-0.144626	-0.914235		-1.2738	-1.0491	-1.0047	-1.38225	-1.01877		49.8374	Late	Yes	S	616	Q9HDY1	ase1	KFPNSVSRNTHFESKSPHPNYSRTPHETYSK	SPB/MT	[S7]	731		2	5	7	1	8	2	5	7	1	8	0	0	0	1	1	0	0	0	1	1
-1.58215	-0.231931	0	-0.0324516	-1.12935		-1.30118	-0.986349	-0.973314	-1.26875	-1.00817		50.9335	Late	Yes	S	1009	O94488	mto1	RVKLLGAGSTSSIPNSPRASKRVSLDSEDKK	SPB	[S8]	1115		8	13	21	0	21	8	13	21	0	21	4	2	6	0	6	4	2	6	0	6
-1.54205	-0.00741866	0	0.0356927	-0.322964		-1.51613	-1.15592	-0.951717	-0.969435	-1.09255		51.7017	Late	Yes	S	747	O94534	alp14	PTRPKLYSSIDVNQRSPLASAKTNGNFTFHA	SPB/MT	[S9]	809		2	9	11	1	12	2	9	11	1	12	2	3	5	0	5	2	3	5	0	5
-1.62613	0.081482	0	-0.359916	-0.93445		-1.52215	-1.23822	-1.00636	-0.942817	-1.26131		52.0216	Late	Yes	S	656	O74653	pob1	GTELKTRPTLRSVASSPLNKEPIGKRKSKRD	Cytoplasm (Periphery)	[S10]	871		0	6	6	0	6	0	6	6	0	6	0	1	1	0	1	0	1	1	0	1
-1.59996	-0.318498	0	0.165228	-0.392377		-1.28479	-0.985077	-0.959302	-0.880486	-0.980594		54.3184	Late	Yes	S	54	Q10189	spo12	PKHALNVASPTDSLMSPCTAKLQAHKKKYYM	Nucleus/Cytoplasm	[S6]	90		0	0	0	0	0	0	0	0	0	0	0	0	0	0	0	0	0	0	0	0
-2.38405	-0.245104	0	-0.244798	-1.22962		-1.79324	-1.14156	-0.822489	-0.934492	-1.53612		56.5466	Late	Yes	S	299	O13695	mtl2	VEEYGFNPNQPSNFRSPNRAPSTNNRYRGWN	Cytoplasm (Periphery)	[S11]	536		1	0	1	0	1	1	0	1	0	1	1	0	1	0	1	1	0	1	0	1
-1.59981	0.0868805	0	-0.393006	-1.37768		-1.87732	-1.19203	-1.01236	-0.752411	-1.23422		59.3611	Late	Yes	S	267	O14302	cyk3	TDNSSKPRTSLQPGESPMKSSRDISRKPSMA	Cytoplasm (Periphery)	[S12]	886		2	5	7	3	10	2	5	7	3	10	0	2	2	0	2	0	2	2	0	2
-1.14556	-0.18469	0	-0.103552	-0.603343		-1.12866	-1.09964	-0.715931	-0.977947	-1.18186		60.8812	Late	Yes	S	281	Q9Y7U5	rgf3	LPKIPVQDYASGKISSPLITRTHRRAQSETL	Cytoplasm (Periphery)	[S13]	1275		14	5	19	7	26	14	5	19	7	26	2	1	3	0	3	2	1	3	0	3
-1.65344	0.276509	0	-0.326253	-0.801066		-1.58231	-0.677948	-0.845437	-0.958745	-1.12766		62.5054	Late	Yes	S	353	O74360	rga4	TSPSKYGYVSGRIALSPIHLRGALRDVTNKC	Cytoplasm (Periphery)	[S14]	933		3	6	9	2	11	3	6	9	2	11	0	1	1	1	2	0	1	1	1	2
-2.16522	0.239899	0	-0.304046	-1.85349		-2.38506	-0.812217	-0.769853	-0.671483	-1.8547		62.7861	-	Yes	T	379	P06652	cdc25	STRLGLFKSQDLVCVTPKQSTKESERFISSH	Nucleus/Cytoplasm	[S15]	596		4	1	5	4	9	4	1	5	4	9	0	0	0	1	1	0	0	0	1	1
-2.28043	0.221549	0	-0.229725	-0.889816		-2.24338	-1.06732	-0.816468	-0.64852	-1.32549		63.7934	-	Yes	T	500	O14273	SPAC8C9.04	ARKPSSTGQEPTTPSTPAKSAQSSKHARRPS	Cytoplasm (Periphery)	[S6]	647		0	0	0	0	0	0	0	0	0	0	0	0	0	0	0	0	0	0	0	0
-0.852123	-0.177091	0	-0.057731	-0.434496		-1.24779	-0.663402	-0.64933	-0.637363	-0.671443		64.2887	Late	Yes	S	687	Q10407	mkh1	KTPEYCRGDDRSISLSPLSYRLRKSKHIRES	Cytoplasm (Periphery)	[S16]	1116		5	5	10	3	13	5	5	10	3	13	0	1	1	0	1	0	1	1	0	1
-1.4018	-0.137593	0	-0.156546	-0.643577		-1.12182	-0.81755	-0.82783	-0.631117	-1.02634		64.5676	Late	Yes	T	27	P50528	plo1	AITPKKKSKASRLCFTPPTNLHNNKKNIFYT	SPB	[S17]	683		6	4	10	3	13	6	4	10	2	12	1	0	1	0	1	1	0	1	0	1
-1.70809	-0.195551	0	-0.26519	-1.23529		-1.51687	-1.05027	-0.625412	-1.60822	-1.25883		64.8235	Late	Yes	S	455	Q09894	SPAC24B11.07c	APRGSPPVRGGKNVLSPEAKEHTHKNISPES	Cytoplasm (Periphery)	[S6]	561		1	3	4	0	4	1	3	4	0	4	1	1	2	0	2	1	1	2	0	2
-0.972897	-0.0459538	0	-0.0778411	-0.620857		-0.864212	-0.599732	-0.627502	-0.649423	-0.696894		65.9877	Late	Yes	S	197	O14369	sce3	DWVRRGPLPPAEPAESPFGKRRTNSGRFRDP	Cytoplasm	[S6]	388		0	0	0	1	1	0	0	0	1	1	0	0	0	0	0	0	0	0	0	0
-0.93807	0.0151468	0	-0.181273	-0.745322		-1.04215	-0.56803	-0.569138	-0.821979	-0.769372		67.4537	Late	Yes	T	178	Q10203	SPBC17D1.05	SSSAHHSRSSYYDLATPTRSSFSYNTVGAAS	Cytoplasm	[S6]	368		0	0	0	2	2	0	0	0	2	2	0	0	0	0	0	0	0	0	0	0
-1.91198	0.188179	0	-0.344228	-1.72182		-1.85974	-0.559857	-0.548337	-0.779425	-1.67124		68.3808	Late	Yes	S	143	P06652	cdc25	YFFRQPASKYSITQDSPRVSSTIAYSFKPKA	Nucleus/Cytoplasm	[S15]	596		4	1	5	4	9	4	1	5	4	9	0	0	0	1	1	0	0	0	1	1
-2.49643	-0.721417	0	0.462266	-1.04346		-2.04127	-0.65268	-0.518492	-0.750786	-0.995849		69.8101	-	Yes	T	251	O74500	nup60	LLPAQRLSYYGPTLSTPYNRRLRHKRHSTTP	NE	[S18]	736		3	0	3	1	4	2	0	2	1	3	3	0	3	0	3	2	0	2	0	2
-0.655902	0.0787782	0	-0.0988824	-0.481427		-0.565841	-0.542287	-0.495188	-0.720779	-0.568792		70.9469	Late	Yes	S	23	Q9Y7M3	SPBC9B6.03	SGHGPLSRLNIYSGASPYTQRVRPSYELIEA	None	[S6]	293		0	0	0	0	0	0	0	0	0	0	0	0	0	0	0	0	0	0	0	0
-0.89034	-0.0816943	0	0.110521	-0.65651		-1.12973	-0.846522	-0.584389	-0.490226	-0.667495		71.1914	-	Yes	T	494	Q9HDY1	ase1	ANRPKTATTTDSVNRTPSQRGRVAVPSTPSV	SPB/MT	[S7]	731		2	5	7	1	8	2	5	7	1	8	0	0	0	0	0	0	0	0	0	0
-2.25838	-0.589462	0	-0.15442	-1.11374		-2.07427	-0.640091	-0.462685	-0.84681	-1.18306		72.5635	-	Yes	T	265	O74500	nup60	STPYNRRLRHKRHSTTPISLSNSIAPSLSFQ	Nucleus	[S18]	736		3	0	3	1	4	3	0	3	1	4	3	0	3	0	3	3	0	3	0	3
-1.00566	-0.152184	0	-0.0547323	-0.404444		-0.850425	-0.857738	-0.59572	-0.440929	-0.512803		73.666	Late	Yes	S	269	O14014	rga3	SISPLQKVNKQQQIESPTATFPLSKNTWKNR	Cytoplasm	[S6]	969		5	9	14	1	15	5	9	14	1	15	2	1	3	0	3	2	1	3	0	3
-0.545104	-0.00734308	0	0.055181	-0.375742		-0.824688	-0.480145	-0.438721	-0.524294	-0.566587		73.7788	Late	Yes	S	260	Q10268	mac1*	PGDIKYATGYESTVASPVPSRVAKLSSRDTP	Cytoplasm (Periphery)	[S19]	756		0	2	2	3	5	0	2	2	3	5	0	0	0	0	0	0	0	0	0	0
-1.11005	0.146042	0	0.0355724	-0.329747		-1.03858	-0.418904	-0.464788	-0.444821	-0.819497		74.7993	Late	Yes	S	537	Q10164	rga2	GKLSSKGLLNSFSPISPFSKSKSHNHHPSSQ	Cytoplasm (Periphery)	[S20]	1275		4	5	9	6	15	4	5	9	6	15	1	2	3	0	3	1	2	3	0	3
-1.59059	-1.23909	0	0.0728765	-1.83208		-1.26461	-1.2589	-1.66672	-0.829456	-0.416401		74.9292	Late	Yes	S	86	Q09898	sid2	DNHMHSKHISKLPIASPIPRGLDRSGELSYK	SPB/Cytoplasm (Periphery)	[S21]	607		7	0	7	1	8	6	0	6	1	7	0	0	0	0	0	0	0	0	0	0
-1.13578	-0.306037	0	-0.202336	-0.690051		-1.21072	-0.652503	-0.412044	-0.774015	-0.618451		75.1558	Late	Yes	S	491	O43058	sep1	SLLSPIRSDMSGISASPNTNLKEHRTRILQM	Nucleus	[S22]	663		3	5	8	2	10	3	5	8	2	10	0	1	1	0	1	0	1	1	0	1
-0.747831	-0.0176918	0	0.0320114	-0.437021		-1.07329	-0.410497	-0.575371	-0.414777	-0.864178		75.2364	Late	Yes	S	50	Q96UP3	rif1	SIRKKKVNFSSELENSPGGNRPSFGLPKRGI	Nucleus	[S23]	1400		6	13	19	6	25	6	13	19	6	25	1	0	1	0	1	1	0	1	0	1
-0.736494	0.114912	0	0.133761	-0.620652		-0.880036	-0.691367	-0.673611	-0.396806	-1.11292		75.9538	Late	Yes	S	144	Q9UT50	slf1	DESASYRTRGEYESSSPRVPQKSLRRYYSTR	Cytoplasm (Periphery)	[S24]	485		2	2	4	1	5	2	1	3	1	4	0	0	0	0	0	0	0	0	0	0
-1.08984	-0.125097	0	0.323817	-0.178975		-1.02422	-0.501578	-1.0125	-0.532639	-0.388529		76.3908	Late	Yes	S	720	O94534	alp14	AFMRRANTDFLELSTSPSFQRSVREFEPTRP	SPB/MT	[S9]	809		2	9	11	1	12	2	9	11	1	12	2	2	4	0	4	2	2	4	0	4
-1.88916	-0.050698	0	-0.262804	-0.662656		-1.3119	-0.700322	-0.937237	-0.382102	-0.919194		76.7319	-	Yes	T	500	O14273	SPAC8C9.04*	ARKPSSTGQEPTTPSTPAKSAQSSKHARRPS	Cytoplasm (Periphery)	[S6]	647		0	0	0	0	0	0	0	0	0	0	0	0	0	0	0	0	0	0	0	0
-0.730841	-0.0620552	0	-0.0874601	-0.269474		-0.840794	-0.458006	-0.381677	-0.466864	-0.521569		76.7545	Late	Yes	S	1009	O94488	mto1*	RVKLLGAGSTSSIPNSPRASKRVSLDSEDKK	SPB	[S8]	1115		8	13	21	0	21	8	13	21	0	21	4	2	6	0	6	4	2	6	0	6
-1.9567	0.186173	0	-0.768868	-0.811688		-1.73191	-0.381601	-0.406246	-0.533814	-1.0547		76.7585	Late	Yes	T	453	Q9P7H1	clp1	EDSEIQNDDETRTVGTPTETISVVRLRRSSS	SPB/Nucleus/Cytoplasm (Periphery)	[S25]	537		1	1	2	1	3	1	1	2	1	3	0	0	0	0	0	0	0	0	0	0
-0.937246	-0.189607	0	-0.105155	-0.635553		-0.731036	-0.430698	-0.468024	-0.549955	-0.377276		76.989	-	Yes	S	875	O74760	tif32	LAEKAAARRANIGASSPSPGAWRRGGASAGG	Cytoplasm	[S6]	932		10	5	15	3	18	10	5	15	3	18	3	0	3	0	3	3	0	3	0	3
-1.133	0.424094	0	-0.28826	-0.951668		-1.10843	-0.374031	-0.766	-0.811478	-0.844676		77.1624	Late	Yes	S	568	Q09731	bun107	REEARKGNVNMPSALSPLRIRSRPSPLSLPP	Cytoplasm/Cytoplasm (Periphery)	[S6]	962		5	5	10	2	12	5	5	10	2	12	1	1	2	0	2	1	1	2	0	2
-1.11365	-0.148231	0	-0.0188869	-0.383053		-0.949595	-0.422304	-0.364397	-0.494303	-0.52839		77.6793	Late	Yes	S	293	Q09933	dis1	STPNRKVSQPSDFSASPSRSIVSPAKNIVGS	SPB/MT	[S26]	882		5	9	14	1	15	5	9	14	1	15	1	2	3	0	3	1	2	3	0	3
-0.761068	0.128814	0	-0.0944856	-0.517279		-0.959121	-0.363871	-0.422604	-0.522742	-0.83324		77.7077	-	Yes	S	409	O74463	SPCC1739.01	NRLSSSFKQYTSSLKSPGLSTRTSSTMNSLN	Cytoplasm	[S6]	547		2	1	3	1	4	2	1	3	1	4	1	0	1	1	2	1	0	1	1	2
-0.457396	0.151899	0	-0.11092	-0.417449		-0.93317	-0.736987	-0.636022	-0.353313	-0.388207		78.2784	Late	Yes	S	195	O14306	inp53	PNFSSKAGSSSPISVSPLKNVKAYISQSPTH	Cytoplasm/Cytoplasm (Periphery)	[S6]	1191		6	5	11	2	13	6	5	11	2	13	1	1	2	0	2	1	1	2	0	2
-0.502504	-0.0159304	0	-0.0124364	-0.344794		-0.64261	-0.439035	-0.348128	-0.477356	-0.461183		78.5603	Late	Yes	T	102	Q10411	spo15	LGSSEGSTASSALPLTPRSPSNASWLLVRGG	SPB	[S5]	1957		7	27	34	5	39	7	27	34	5	39	0	3	3	0	3	0	3	3	0	3
-0.523672	0.0696472	0	-0.304292	-0.717087		-0.591268	-0.661496	-0.581211	-0.344072	-0.836441		78.7815	Late	Yes	S	427	O43066	ppk30	ISSANNDVMARLQPKSPIPATKSYSATIQTP	Cytoplasm	[S6]	953		4	9	13	1	14	4	9	13	1	14	1	2	3	0	3	1	2	3	0	3
-1.29178	0.175864	0	-0.421954	-0.825973		-1.41481	-0.342891	-0.565659	-0.811932	-1.17982		78.846	-	Yes	S	500	O13665	far11	SDAVLQRIQDNAVVDSPTEELSEQAARNRKS	SPB	[S27]	817		5	5	10	8	18	5	5	10	8	18	0	0	0	0	0	0	0	0	0	0
-1.11212	-0.179464	0	-0.367274	-0.450455		-0.795687	-1.36453	-0.808982	-1.26121	-0.322141		79.9882	Late	Yes	S	151	O13865	pan3	THKSSLARAASAVPFSPSKATTVSLKESASL	Cytoplasm	[S6]	681		3	1	4	3	7	3	1	4	3	7	0	0	0	0	0	0	0	0	0	0
-0.888476	-0.0685017	0	-0.215496	-0.792927		-1.38863	-0.305728	-0.298694	-0.527515	-0.666283		81.2988	Late	Yes	T	278	O13736	shd1	VNNLGSQVNIPPPPATPSQPPRPPTNASTRS	Nucleus	[S28]	1420		2	3	5	1	6	2	3	5	1	6	0	0	0	0	0	0	0	0	0	0
-1.0955	-0.240048	0	-0.0807843	-0.83021		-0.89061	-0.285744	-0.543136	-0.556086	-0.829207		82.0318	Late	Yes	S	3	P06652	cdc25	_____________MDSPLSSLSFTNTLSGKR	Nucleus/Cytoplasm	[S15]	596		4	1	5	4	9	4	1	5	3	8	0	0	0	1	1	0	0	0	0	0
-0.607193	0.113213	0	-0.106312	-0.663492		-0.721108	-0.27253	-0.286513	-0.307739	-0.441949		82.7866	-	Yes	S	596	Q9USS2	ppk29	PSSTSRSSVKITGPSSPNARSMAYEQHSFNL	Cytoplasm	[S6]	342		1	1	2	3	5	1	1	2	3	5	0	0	0	0	0	0	0	0	0	0
-0.275343	-0.325394	0	0.0565201	-0.578492		-0.445193	-0.394221	-0.309845	-0.373254	-0.268773		83.0025	-	Yes	S	732	Q09822	cdc15	ERSASSLSVRQSDVVSPAPSTRARGQSVSGQ	Cytoplasm (Periphery)	[S21]	927		3	0	3	2	5	3	0	3	2	5	1	0	1	1	2	1	0	1	1	2
-1.54166	0.0798103	0	-0.0710386	-0.0441259		-1.54909	-0.266332	-0.544999	-0.512332	-0.302034		83.1431	Late	Yes	S	155	O42913	nrm1	RLELAMYKVQVNQTFSPLQDLPIVAKTKLHN	Nucleus	[S29]	342		4	3	7	0	7	4	3	7	0	7	3	2	5	0	5	3	2	5	0	5
-0.290353	-0.183441	0	-0.276712	-0.481062		-0.254898	-0.467654	-0.39241	-0.389759	-0.391682		83.8046	-	Yes	S	637	O74653	pob1	GNTFVAPSPAASLPASPPVGTELKTRPTLRS	Cytoplasm (Periphery)	[S10]	871		0	6	6	0	6	0	6	6	0	6	0	1	1	0	1	0	1	1	0	1
-0.710739	-0.724338	0	-0.24689	0.247527		-0.711186	-0.250541	-0.613967	-0.405793	-0.513513		84.0581	Late	Yes	S	485	Q9UU99	pdr16	SVTAPSTPSKVLPAMSPKVAPKFQGGRSSTA	Cytoplasm (Periphery)	[S6]	1008		5	6	11	4	15	5	5	10	4	14	0	5	5	1	6	0	4	4	1	5
-0.63471	0.00237095	0	0.00129077	0.0754019		-1.04253	-0.621572	-0.290121	-0.229418	-0.74007		85.2979	Late	Yes	T	147	Q9P6R3	SPBC13E7.07	TDVEDTQKLEQKHSTTPSSLKMKSSISLAAI	Cytoplasm	[S6]	273		1	3	4	0	4	1	3	4	0	4	1	2	3	0	3	1	2	3	0	3
-0.0646537	0.0149052	0	-0.182102	0.375567		-0.227216	-0.62716	-0.495005	-0.455354	-0.470002		85.4282	-	Yes	S	417	Q10076	hsr1	RKRRQPSNRKTSVPRSPGGKSFVCPECSKKF	Nucleus	[S6]	582		2	3	5	1	6	2	3	5	1	6	0	0	0	0	0	0	0	0	0	0
-0.602306	-0.0173362	0	-0.123566	-0.406951		-0.61466	-0.545326	-0.196045	-0.514512	-0.243975		87.294	Late	Yes	S	218	Q9P6R7	vts1	AFSSKHGFSNALSTASPIPVRTSSVSSTYLT	Cytoplasm	[S6]	713		1	6	7	3	10	1	6	7	3	10	0	2	2	1	3	0	2	2	1	3
-0.781881	0.149198	0	-0.145549	-0.768768		-0.689727	-0.185978	-0.521476	-0.588159	-0.303125		87.9053	Late	Yes	S	402	Q9Y7Y1	sgm1	INAQSRYASISSAVLSPPSEASRKFSLYESE	Cytoplasm	[S6]	547		4	7	11	1	12	4	7	11	1	12	0	0	0	1	1	0	0	0	1	1
-0.507216	0.0744024	0	-0.149643	-0.152927		-0.180079	-0.389348	-0.268434	-0.291663	-0.378387		88.2655	-	Yes	S	392	O60132	tea4	WIANKHKTASSATVDSPLRRSLSVDAMQSNA	Cytoplasm/Cytoplasm (Periphery)	[S6]	821		3	7	10	0	10	3	7	10	0	10	0	0	0	0	0	0	0	0	0	0
-1.01689	-0.0437292	0	-0.0590036	-0.199257		-0.979856	-0.61953	-0.176033	-0.634953	-0.283883		88.5134	Late	Yes	S	653	Q9UUE2	cnt5	TSTIGKALQRVASVTSPSRHNSDSKEKKQTK	Cytoplasm	[S30]	870		5	7	12	5	17	5	7	12	5	17	0	2	2	0	2	0	2	2	0	2
-0.796631	0.277229	0	-0.247368	-0.426491		-0.724061	-0.164798	-0.317042	-0.377806	-0.221246		89.2053	Late	Yes	S	436	O42844	cmk2	MGVAYDIRRLNHLGFSPEQLSKKSMNTGSIK	Cytoplasm	[S31]	504		3	5	8	2	10	2	5	7	1	8	1	0	1	0	1	1	0	1	0	1
-1.43116	0.308188	0	-0.29694	-1.84776		-1.10594	-0.156582	-0.259191	-0.624259	-1.14241		89.7148	Late	Yes	S	156	Q1MTN3	pic1	YVKDDIVNKSTKGGVSPIKETRLPTNLPAFS	Nucleus	[S32]	1018		2	10	12	2	14	2	10	12	2	14	2	6	8	0	8	2	6	8	0	8
-0.795476	-0.261198	0	0.0328193	-0.551869		-0.692445	-0.374394	-0.168292	-0.15453	-0.320527		89.8425	-	Yes	S	160	O74454	sts5	SKFSLNPSVATSTNISPRRHAKSHSVASVSS	Cytoplasm	[S6]	1066		7	5	12	0	12	7	5	12	0	12	1	0	1	0	1	1	0	1	0	1
-0.624928	-0.0430097	0	-0.0732153	-0.582785		-0.746633	-0.149785	-0.411576	-0.627185	-0.345621		90.1385	Late	Yes	S	12	Q10329	pre6	____MSGYDRALSVFSPDGRLLQVEYGQEAV	Nucleus/Cytoplasm	[S33]	259		3	0	3	1	4	1	0	1	1	2	1	0	1	0	1	0	0	0	0	0
-0.622358	0.156348	0	0.0164152	-0.551412		-0.810299	-0.360631	-0.14639	-0.317472	-0.799896		90.3508	Late	Yes	S	260	Q10268	mac1	PGDIKYATGYESTVASPVPSRVAKLSSRDTP	Cytoplasm (Periphery)	[S19]	756		1	2	3	3	6	1	2	3	3	6	0	0	0	0	0	0	0	0	0	0
-1.43532	0.0700092	0	-0.342453	-0.97817		-0.707452	-0.248236	-0.148276	-0.105119	-0.783602		92.9728	Late	Yes	S	36	Q9UU76	puf6	KRVKVAKLPKKVDSFSPKKKKNTTSSGSSES	Nucleus	[S6]	642		1	14	15	2	17	1	14	15	2	17	1	2	3	0	3	1	2	3	0	3
-0.413297	0.232975	0	-0.32074	-0.500815		-0.431347	-0.242716	-0.350109	-0.0999792	-0.497891		93.3046	Late	Yes	S	201	P33886	wis1	PNSQLAGRLSNSPVKSPNMPESGLAKSLAAA	Cytoplasm	[S34]	605		3	4	7	1	8	3	4	7	1	8	3	1	4	0	4	3	1	4	0	4
-0.509306	-0.0172058	0	0.0468485	-0.176807		-0.43025	-0.0991814	-0.160736	-0.424695	-0.115977		93.3563	Late	Yes	S	302	O14306	inp53	QQSRAVISQQLPLHVSPRKPPKPPLRKVSTQ	Cytoplasm/Cytoplasm (Periphery)	[S6]	596		5	2	7	2	9	5	2	7	2	9	1	1	2	0	2	1	1	2	0	2
-1.78674	-0.66644	0	0.039683	-1.3184		-1.77895	-0.432168	-0.098249	-0.414022	-1.35516		93.4166	Late	Yes	T	338	O74500	nup60	AAASLLSILDSKEKNTPSITAKAGSPQSAPS	Nucleus	[S18]	736		3	0	3	1	4	3	0	3	1	4	3	0	3	0	3	3	0	3	0	3
-0.240465	-0.211031	0	-0.179222	-0.0772963		-0.357988	-0.433422	-0.369683	-0.0701318	-0.418927		95.2551	Late	Yes	T	632	P22987	kin1	TLQISAPLETSQSPPTPRTKPSHKPPVSYKN	Cytoplasm/Cytoplasm (Periphery)	[S35]	891		7	5	12	3	15	7	5	12	3	15	2	0	2	1	3	2	0	2	1	3
-0.658407	-0.0533883	0	-0.0546615	-0.628978		-0.867302	-0.0449638	-0.278091	-0.487208	-0.449329		96.9314	Late	Yes	S	514	Q09729	rod1	GIVTPPQRTSPSFFVSPTESTRQSLDSRRSF	Cytoplasm	[S6]	596		5	2	7	1	8	5	2	7	1	8	2	0	2	0	2	2	0	2	0	2
-0.563331	-0.057715	0	0.217942	0.019389		-0.798433	-0.57832	-0.927477	-0.0390059	-0.430296		97.3325	Late	Yes	S	52	Q09825	sad1	DLASKMHKLRYTKIRSPPTRVSIESITPKQR	SPB	[S36]	514		0	3	3	3	6	0	3	3	3	6	0	0	0	1	1	0	0	0	1	1
-0.912138	0.259932	0	-0.315001	-1.38441		-0.393372	-0.0427811	-0.0176614	-0.167154	-0.582611		98.7833	Late	Yes	S	519	O94619	adn2	STTPKSTDTPTEATTSPVKVSTKNSNTTENL	Cytoplasm	[S6]	743		3	5	8	1	9	3	5	8	1	9	2	2	4	0	4	2	2	4	0	4
-0.594813	0.0922752	0	0.0269579	-0.327384		-0.12934	-0.134821	-0.0160047	-0.0207728	-0.132366		98.8968	Mid	Yes	S	208	Q09725	mis4	TPKKRLMEDTYSPRESPSKIQRLQDVLLKQL	Nucleus	[S37]	1587		5	21	26	8	34	5	21	26	8	34	0	1	1	0	1	0	1	1	0	1
-0.768679	0.136304	0	-0.167841	-0.881711		-0.363667	-0.0103682	-0.0353392	-0.141253	-0.227854		99.2839	Late	Yes	S	49	O13769	ulp2	IPIKSPLERLANSVTSPEKPTVRTAIQKDSP	Nucleus	[S6]	638		2	6	8	5	13	2	6	8	5	13	0	1	1	0	1	0	1	1	0	1
-0.639623	0.288226	0	-0.0937369	-0.863988		-0.220895	-0.0726493	-0.0232301	-0.045909	-0.00222254		99.8461	Late	Yes	S	65	O94364	wpl1	KKQRVVSNPDLSLPSSPVKQILRNGLQNSKY	Nucleus	[S6]	602		4	7	11	2	13	4	7	11	2	13	1	1	2	0	2	1	1	2	0	2
-0.321943	0.193718	0	-0.435889	-0.308138		-0.365208	-0.125845	-0.177978	0.00290585	-0.250964		100.202	Late	No	S	195	O14306	inp53*	PNFSSKAGSSSPISVSPLKNVKAYISQSPTH	Cytoplasm/Cytoplasm (Periphery)	[S6]	1191		6	5	11	2	13	6	5	11	2	13	1	1	2	0	2	1	1	2	0	2
-0.574735	0.0504613	0	-0.0376146	-0.566707		-0.351936	0.0117328	-0.0853952	-0.125335	-0.221663		100.817	Late	No	S	316	O43068	mde4	SQPFSRDKYPHSMTVSPSNARYLKKHLDDTI	SPB/Nucleus	[S6]	421		3	7	10	0	10	3	7	10	0	10	2	2	4	0	4	2	2	4	0	4
-1.27012	-0.328255	0	0.308336	-0.116374		-1.11734	-0.0907149	0.0186538	-0.101372	-0.37192		101.301	Late	No	S	359	O74500	nup60	KAGSPQSAPSKASYISPYARPGITTSRRRHD	NE	[S18]	736		3	0	3	1	4	3	0	3	1	4	3	0	3	0	3	3	0	3	0	3
-2.38503	0.146314	0	-0.482275	-1.08772		-1.28754	-0.339903	-0.247724	0.0284905	-0.859816		101.994	-	No	S	199	O74191	ani1	KKKRTKDESEQEEAASPKKNNTKKQKVEGTP	Nucleus	[S6]	361		1	0	1	1	2	1	0	1	1	2	1	0	1	0	1	1	0	1	0	1
-1.2024	0.206426	0	-0.127522	-1.11183		-0.669859	0.049836	-0.0286443	-0.0567043	-0.248134		103.515	Late	No	S	231	Q9Y7N1	utp502	QEVEKQILPKFVVPESPRKTSRKSR______	Nucleus/Cytoplasm	[S6]	240		2	1	3	1	4	2	1	3	1	4	1	0	1	1	2	1	0	1	1	2
-0.199563	-0.0770916	0	-0.0540822	-0.437623		-0.178512	-0.104653	-0.159866	0.0544248	-0.22191		103.844	Mid	No	S	89	Q10109	lem2	SSSEDEIAPKYLYPSSPSKSTKKPHNETEPL	NE	[S38]	316		3	4	7	2	9	3	3	6	2	8	0	1	1	0	1	0	0	0	0	0
-0.604275	0.190724	0	-0.235178	-0.660099		-0.757963	0.0551828	-0.205337	-0.562346	-0.439718		103.899	-	No	S	292	P78871	rst2	LSGQLDDESLARMPYSPNAVSRNYAMNMTLP	Nucleus/Cytoplasm	[S39]	567		1	0	1	0	1	1	0	1	0	1	1	0	1	0	1	1	0	1	0	1
-0.959353	0.247146	0	0.052759	-0.313635		-0.896998	0.00673658	0.021035	-0.19027	0.0622571		104.41	Late	No	S	201	Q10109	lem2	AFSERLKLLSSSNNFSPQLRSPKISHRLQTS	NE	[S38]	316		3	4	7	2	9	3	4	7	2	9	0	1	1	0	1	0	1	1	0	1
-0.615087	-0.0284414	0	-0.0636378	-0.1193		-0.24007	0.0625137	-0.051887	-0.0201141	-0.017407		104.428	Late	No	T	100	Q09763	gef1	RASFARALQDPQTPNTPPVSSQHRRFFSEGS	Cytoplasm	[S40]	753		4	5	9	3	12	4	5	9	3	12	1	1	2	0	2	1	1	2	0	2
-0.661359	0.115967	0	-0.159266	-0.878384		-0.468498	0.0634389	-0.00829411	-0.0142566	-0.370702		104.495	Late	No	S	244	O14064	bir1	SPTRDSTKSHKTLNFSPSRKNNLNARPLTMS	Nucleus	[S41]	997		1	7	8	2	10	1	6	7	1	8	1	3	4	1	5	1	2	3	0	3
-0.558745	-0.0877576	0	-0.237306	0.0549349		-0.0240737	-0.0458284	-0.00342515	0.0643968	-0.016158		104.565	Late	No	T	80	O59836	him1	NENIITTTPKHQTVITPKSYRKSVKRIKHDA	Nucleus	[S6]	545		4	6	10	0	10	4	6	10	0	10	1	2	3	0	3	1	2	3	0	3
-0.311874	-0.0517024	0	0.0950322	-0.517675		-0.0637262	0.0698052	0.0756702	-0.0255771	-0.00124842		105.385	Mid	No	S	332	Q09822	cdc15	PYSSSRPSASASLASSPTRSAFRPKTSETVS	Cytoplasm (Periphery)	[S21]	927		3	0	3	2	5	3	0	3	2	5	1	0	1	1	2	1	0	1	1	2
-1.26645	0.318927	0	-0.391641	-0.923421		-0.717269	0.0820909	-0.0574667	0.0404961	-0.595913		105.855	Late	No	S	818	Q9Y7J8	psy2	RKSDFQVDDQQADDESPKKRLSIDSSSAQNG	Nucleus	[S42]	836		1	8	9	4	13	1	7	8	4	12	0	1	1	0	1	0	0	0	0	0
-1.33901	0.235093	0	-0.714386	-0.366827		-1.28228	0.082413	0.0884702	-0.432893	-0.466726		106.324	Late	No	T	201	O74500	nup60	ESGVSSEPRARTSSLTPGNTPNSAKQWSAFR	NE	[S18]	736		3	0	3	1	4	3	0	3	1	4	3	0	3	0	3	3	0	3	0	3
-0.223582	0.0709535	0	-0.109923	-0.70625		-0.211377	-0.394219	-0.328204	0.0916826	-0.195597		106.561	-	No	S	662	Q9UUJ3	rga9	QKLKLPRSSSPCKNPSPTRRFRPF_______	Cytoplasm	[S6]	670		4	6	10	3	13	4	6	10	3	13	1	0	1	0	1	1	0	1	0	1
-1.02972	-0.271513	0	0.183562	-0.15126		-0.861264	-0.255312	-0.0410356	0.092243	-0.234562		106.603	Late	No	S	325	Q9UTF7	elo2	AAGSEALAATTATNASPFSARSRKL______	NE	[S43]	334		2	3	5	2	7	2	3	5	2	7	0	0	0	0	0	0	0	0	0	0
-0.143136	0.142712	0	-0.138882	-0.550819		-0.223718	-0.00048697	0.0936306	-0.141972	-0.173503		106.705	Mid	No	S	538	O42709	mcm10	KVSPAVVFTSSPRIFSPQSLRKIGFDPTHSA	Nucleus	[S44]	593		3	5	8	0	8	3	5	8	0	8	1	3	4	0	4	1	3	4	0	4
-0.579944	-0.316062	0	0.156573	0.0144355		-0.225829	-0.099845	-0.220399	-0.0275799	0.094121		106.741	-	No	S	226	P52890	atf1	FRSLLTPTGAGFPAPSPGTANLLGFHTFDSQ	Nucleus	[S6]	566		2	1	3	1	4	2	1	3	1	4	0	0	0	1	1	0	0	0	1	1
-0.247698	-0.062357	0	-0.1545	-0.562425		0.0116263	0.0502511	0.0596116	0.09432	-0.137367		106.756	-	No	S	732	Q09822	cdc15*	ERSASSLSVRQSDVVSPAPSTRARGQSVSGQ	Cytoplasm (Periphery)	[S21]	927		3	0	3	2	5	3	0	3	2	5	1	0	1	1	2	1	0	1	1	2
-1.00265	0.163477	0	-0.0456931	-0.387627		-0.627205	0.0386804	0.0701312	0.0981489	-0.156639		107.04	-	No	S	19	P40847	sap1	PKMELKSYKRKNASLSPSSSPAKAQRTHLSL	Nucleus	[S6]	254		0	4	4	0	4	0	4	4	0	4	0	0	0	0	0	0	0	0	0	0
-1.29816	0.149948	0	-0.143684	-0.282078		-0.969466	0.0646516	0.098241	0.0311916	-0.289823		107.047	-	No	S	19	P40847	sap1	PKMELKSYKRKNASLSPSSSPAKAQRTHLSL	Nucleus	[S6]	254		0	4	4	0	4	0	4	4	0	4	0	0	0	0	0	0	0	0	0	0
-0.910281	0.228927	0	-0.584421	-0.287518		-1.25256	0.0448912	0.104284	-0.0857377	-0.132206		107.496	Late	No	S	220	O74500	nup60	TPNSAKQWSAFRSTFSPLREQDQLSTISPNS	NE	[S18]	736		3	0	3	1	4	3	0	3	1	4	3	0	3	0	3	3	0	3	0	3
-2.66567	-0.557445	0	0.733405	0.489395		-1.60227	-0.418702	-0.223987	0.117464	0.0662703		108.483	Late	No	S	220	O74500	nup60	TPNSAKQWSAFRSTFSPLREQDQLSTISPNS	NE	[S18]	736		3	0	3	1	4	3	0	3	1	4	3	0	3	0	3	3	0	3	0	3
-1.11277	0.425516	0	-0.285643	-0.58229		-0.568317	0.137428	-0.174534	-0.0889162	-0.154956		109.994	Late	No	S	717	Q09731	bun107	RAASSRVFSTGTSVTSPQALSKTNNTVNNAA	Cytoplasm/Cytoplasm (Periphery)	[S6]	962		5	5	10	2	12	5	5	10	2	12	1	1	2	0	2	1	1	2	0	2
-0.297457	0.298838	0	0.0793338	0.471751		-0.0803609	-0.338783	0.137593	-0.147348	-0.13168		110.007	Late	No	S	499	Q10951	byr4	RRHHKKAPTLIQNLNSPRTPKIVGKMRYNPT	SPB/Cytoplasm	[S6]	665		0	2	2	0	2	0	2	2	0	2	0	2	2	0	2	0	2	2	0	2
-0.249351	0.100769	0	-0.0649362	-0.214779		-0.190158	0.0515349	-0.1022	0.137999	-0.185485		110.038	Late	No	S	532	P32372	rad4	NSLAQQPIGHSTPHNSPSLLSVKKRQNNHIR	Nucleus	[S45]	648		2	4	6	1	7	2	4	6	1	7	1	1	2	0	2	1	1	2	0	2
-0.249351	0.100769	0	-0.0649362	-0.214779		-0.190158	0.0515349	-0.1022	0.137999	-0.185485		110.038	Late	No	T	528	P32372	rad4	TRLQNSLAQQPIGHSTPHNSPSLLSVKKRQN	Nucleus	[S45]	648		2	4	6	1	7	2	4	6	1	7	1	1	2	0	2	1	1	2	0	2
-0.369679	0.111317	0	0.060636	-0.26093		-0.0974871	-0.102419	0.00955099	0.138032	-0.0475452		110.04	-	No	S	204	Q09725	mis4	DDITTPKKRLMEDTYSPRESPSKIQRLQDVL	Nucleus/Cytoplasm	[S6]	1587		5	21	26	8	34	5	20	25	8	33	0	1	1	0	1	0	0	0	0	0
-0.910764	-0.239479	0	0.0766344	-0.258379		-0.878619	-0.0395018	0.146341	-0.0660465	-0.0157832		110.676	-	No	S	220	Q10109	lem2	RSPKISHRLQTSATSSPLQHKRPFTNVPERV	NE	[S38]	316		3	4	7	3	10	3	4	7	3	10	1	1	2	0	2	1	1	2	0	2
-0.212544	0.098737	0	0.0210129	-0.455929		-0.18388	0.0230229	0.00986263	-0.0804126	0.163562		112.005	Early	No	S	320	P54789	orc1	TPLPIRMLSLEEFQGSPHRKARAMLHVASVP	Nucleus	[S6]	707		6	5	11	2	13	6	5	11	2	13	0	1	1	0	1	0	1	1	0	1
0.207618	0.208264	0	0.280169	0.283166		0.0135441	0.171352	0.0484666	0.0562494	-0.0579537		112.611	-	No	T	44	P08096	top2	KASTTSSKSRAKKASTPDLRQTSLTSMTASE	Nucleus	[S6]	1485		4	8	12	3	15	4	8	12	3	15	0	0	0	1	1	0	0	0	1	1
-0.735849	0.20419	0	-0.21892	-0.256192		-0.409585	0.171852	-0.128854	0.163808	0.0881465		112.65	-	No	S	289	O59767	mad3	NISATSWVGEKLPLKSPRKLDPLGKFQVHCD	Cytoplasm	[S6]	310		4	0	4	2	6	3	0	3	2	5	0	0	0	0	0	0	0	0	0	0
-0.0388022	0.0134361	0	-0.0331046	-0.017234		0.178781	-0.0601579	0.0478791	-0.143673	0.15795		113.193	Early	No	S	183	O14216	drc1	TVLETPSSYRLQVYTSPNLLRVNAPCRKSLS	Nucleus	[S6]	337		2	4	6	0	6	2	4	6	0	6	0	2	2	0	2	0	2	2	0	2
-0.275877	-0.149436	0	-1.01497	-1.34249		-0.642935	0.182315	0.126511	-0.449611	-0.123705		113.47	Early	No	T	225	O74354	dnt1	TQEEDDNHQSFNSSLTPSQPTTYNRANFFSI	Nucleus	[S46]	599		3	5	8	0	8	3	5	8	0	8	3	2	5	0	5	3	2	5	0	5
0.0627554	-0.0849296	0	-0.0313907	-0.42472		0.182752	0.0162418	-0.0557004	-0.0170972	0.0349131		113.505	Early	No	T	111	O14216	drc1	LQVTPKTVDKSLLGPTPQLSRRVLNLLEDMS	Nucleus	[S6]	337		2	4	6	0	6	1	3	4	0	4	0	1	1	0	1	0	0	0	0	0
-0.0535391	-0.122619	0	-0.222045	0.0354432		0.184301	-0.239846	-0.230665	-0.0620043	-0.323309		113.627	Late	No	S	70	Q9USU7	hmo1	TDPSNAKKEINMAIESPSKKATSPKKATPAA	Nucleus	[S47]	310		1	1	2	0	2	1	1	2	0	2	1	1	2	0	2	1	1	2	0	2
-1.23654	0.72357	0	-0.32343	-0.421736		-1.02487	0.192181	-0.253838	-0.495715	-0.489074		114.249	-	No	T	70	Q9UUI7	SPAC22F8.05	LSISKSESGQATPVLTPQLEGMNDYFSLGPS	Cytoplasm	[S6]	891		4	6	10	3	13	4	6	10	3	13	0	0	0	0	0	0	0	0	0	0
-0.291706	0.0899085	0	-0.131359	-0.708092		-0.0192523	0.141816	0.203886	0.159882	0.0532506		115.18	Mid	No	T	292	O13734	sgo2	AHFHSRIQSDTVIQSTPTKRKWDVDIQNKQI	Cytoplasm	[S6]	647		2	3	5	1	6	2	3	5	1	6	0	2	2	1	3	0	2	2	1	3
-0.410101	0.174339	0	-0.00561818	-0.583935		-0.130648	0.204262	0.111105	0.0138702	0.120883		115.21	Mid	No	S	90	O13769	ulp2	PPKHLKRSFQNVTVVSPRKKKTIDVVELPFT	Nucleus	[S6]	638		2	6	8	5	13	2	6	8	5	13	0	1	1	0	1	0	1	1	0	1
-0.132421	0.415083	0	0.246677	-0.396516		-0.0184293	-0.190846	0.205445	0.0959716	-0.0483686		115.304	Late	No	S	351	Q9P6R7	vts1	GAFSAPPAPFFPLGFSPHLNDESSRSRWSNI	Cytoplasm	[S6]	713		5	6	11	3	14	5	6	11	2	13	1	2	3	1	4	1	2	3	0	3
-0.397708	0.107564	0	-0.29825	-0.6513		-0.497489	-0.0139123	0.208897	-0.239782	-0.210893		115.58	Late	No	S	69	Q09762	SPAC24H6.08	PLAGQVLSKSPLPPFSPSKIMNRSISVPPTN	Nucleus/Cytoplasm	[S6]	220		1	3	4	0	4	1	3	4	0	4	0	0	0	0	0	0	0	0	0	0
-0.7131	0.0456143	0	-0.0733655	-0.835118		-0.810884	-0.181258	0.213976	-0.482842	-1.02855		115.988	Late	No	T	104	P06652	cdc25	TPRRTLFRSLSCTVETPLANKTIVSPLPESP	Nucleus/Cytoplasm	[S15]	596		4	1	5	4	9	3	1	4	4	8	0	0	0	1	1	0	0	0	1	1
-0.995066	0.474862	0	-0.353656	-0.674711		-0.935984	0.216579	-0.39573	-0.630405	-0.593973		116.197	Late	No	S	464	O94294	sog2	SEQLPNRIFAQDPHPSPRLKKEETHENGSNL	SPB/Nucleus	[S48]	886		8	8	16	5	21	8	8	16	5	21	0	0	0	1	1	0	0	0	1	1
-1.15387	0.263866	0	-0.969513	-0.897267		-1.46339	0.223649	-0.327358	-0.670682	-0.870249		116.768	Late	No	T	205	O74500	nup60	SSEPRARTSSLTPGNTPNSAKQWSAFRSTFS	NE	[S18]	736		3	0	3	1	4	3	0	3	1	4	3	0	3	0	3	3	0	3	0	3
-0.827763	-0.11056	0	-0.0286968	-0.583449		-0.581063	0.216441	0.226104	0.177065	0.0917577		116.967	Late	No	S	365	P36592	rad22	VVSAPFTNNFNPRLDSPSIRKTSIIDHSKSL	Nucleus	[S6]	469		3	3	6	0	6	3	3	6	0	6	1	2	3	0	3	1	2	3	0	3
-0.440373	0.137846	0	-0.159834	-0.47769		-0.404138	0.221434	0.228509	-0.340684	-0.299907		117.162	Mid	No	S	434	O14269	iss10	RKSLPPYNGIHRLHESPSQFSNQSRYNWEPI	Nucleus	[S49]	551		1	7	8	1	9	1	7	8	1	9	0	2	2	0	2	0	2	2	0	2
0.312647	-0.0424377	0	0.0246651	-0.0233701		0.240082	0.0569659	9.11951e-06	0.1257	0.125343		118.106	-	No	S	645	Q9UUJ3	rga9	TPPVEIERALTPITTSPQKLKLPRSSSPCKN	Cytoplasm	[S6]	670		4	6	10	3	13	4	6	10	3	13	1	0	1	0	1	1	0	1	0	1
-1.26181	-0.095519	0	-0.25034	-0.621677		-1.12698	0.251137	-0.236632	0.131459	-1.10951		119.014	Late	No	T	278	P87236	nur1	EHRSSSHDHLTSTPRTPIALQRRSVHHLHDS	ER	[S6]	316		1	0	1	7	8	1	0	1	7	8	0	0	0	0	0	0	0	0	0	0
-0.120615	0.293123	0	0.378442	-0.0547792		-0.244097	-0.0404831	0.224472	0.255875	-0.383752		119.406	Mid	No	S	132	O74547	bit61	VQSISTKTQLSLLNLSPHKHKKPKDGLDLSA	Nucleus/Cytoplasm	[S6]	422		1	2	3	2	5	1	2	3	2	5	0	0	0	0	0	0	0	0	0	0
-0.997421	-0.109311	0	-0.0606325	-0.665598		-0.586458	0.26007	0.057651	0.0150944	-0.241752		119.754	Late	No	S	402	O94416	tfg1	KTNTPRPLERTPSSVSPVKASSQLQSPNTSI	Nucleus	[S50]	539		3	8	11	2	13	3	8	11	2	13	1	0	1	0	1	1	0	1	0	1
-0.201595	-0.0613807	0	-0.176183	-0.566819		-0.261091	-0.209546	-0.187391	0.245452	0.27311		120.841	Late	No	S	253	P33886	wis1	PGKLDLSNSNPTSPVSPSSMASRRGLNIPPT	Cytoplasm	[S34]	605		3	4	7	1	8	3	4	7	1	8	3	1	4	0	4	3	1	4	0	4
-1.0448	-0.164608	0	-0.563382	-0.222662		0.0425829	-0.378531	-0.123127	0.298954	-0.340486		123.025	Late	No	S	215	Q9USU7	hmo1	VTAEETSTKPSEDLSSPTKKDLIDFSETRPL	Nucleus	[S47]	310		1	1	2	0	2	1	0	1	0	1	1	1	2	0	2	1	0	1	0	1
-1.67116	0.158084	0	-0.125593	-0.770255		-0.811313	0.218914	0.301945	0.252644	-0.355466		123.281	Late	No	S	771	Q09719	dbp10	RFDEWKASKAFGANDSPIRENKRYKHNKLQT	Nucleus	[S6]	848		7	4	11	3	14	7	4	11	3	14	2	2	4	0	4	2	2	4	0	4
-1.20793	0.165272	0	-0.0344454	-0.882269		-0.353545	0.324375	0.2301	0.016049	-0.112568		125.212	Late	No	S	203	P87053	pof1	YERLTKRGVDQAHESSPVKKAKLDDYPTSSN	Nucleus	[S6]	605		7	1	8	6	14	7	1	8	6	14	2	0	2	0	2	2	0	2	0	2
-0.626686	0.372264	0	-0.14794	-0.0786143		-0.401035	0.325019	-0.0313696	-0.156299	0.0095247		125.268	-	No	T	70	Q9UUI7	SPAC22F8.05*	LSISKSESGQATPVLTPQLEGMNDYFSLGPS	Cytoplasm	[S6]	891		4	6	10	3	13	4	6	10	3	13	0	0	0	0	0	0	0	0	0	0
-1.89469	0.273269	0	-0.158456	-1.15799		-0.807373	0.288325	0.327012	-0.0321681	-0.673704		125.441	Late	No	S	315	Q9P6R0	brf1	GAQKVSNIDHTQEYMSPIKRTPDFDGNEVKS	Nucleus	[S51]	492		2	2	4	1	5	2	2	4	1	5	0	0	0	0	0	0	0	0	0	0
0.160286	0.0537564	0	-0.285335	-0.123653		0.221438	0.0656515	0.0821089	0.334524	-0.156664		126.096	Mid	No	S	336	O43013	csi1	KLNEAEENQNLLNLRSPKSSGKADNLTIKSS	Nucleus	[S52]	533		2	2	4	0	4	2	2	4	0	4	2	0	2	0	2	2	0	2	0	2
-1.56546	0.138111	0	-0.0792645	-0.96418		-1.15803	0.277298	0.343332	-0.211845	-0.414794		126.868	Late	No	T	278	P87236	nur1*	EHRSSSHDHLTSTPRTPIALQRRSVHHLHDS	ER	[S6]	316		1	0	1	7	8	1	0	1	7	8	0	0	0	0	0	0	0	0	0	0
-0.470441	0.131652	0	-0.249915	-0.482235		-0.281716	0.275735	0.356338	0.139082	0.0978814		128.017	Late	No	T	103	Q09819	cph1	RGSSLKSHLETESQQTPVKRRRRKATIRNVD	Cytoplasm	[S6]	404		3	0	3	1	4	3	0	3	1	4	1	0	1	0	1	1	0	1	0	1
-0.676555	0.173999	0	-0.160699	0.127303		-0.00524947	0.38952	-0.221041	0.21166	-0.245041		130.996	-	No	S	226	P52890	atf1*	FRSLLTPTGAGFPAPSPGTANLLGFHTFDSQ	Nucleus	[S6]	566		2	1	3	1	4	2	1	3	1	4	0	0	0	1	1	0	0	0	1	1
0.0379558	-0.338731	0	0.0446284	0.202898		-0.0421287	-0.0364832	0.394651	-0.218288	-0.407434		131.462	Late	No	S	3	O74398	pxl1	_____________MHSPIPELPRFERRLTGP	Cytoplasm (Periphery)	[S21]	438		1	4	5	1	6	1	4	5	1	6	0	2	2	0	2	0	2	2	0	2
-0.778555	0.186384	0	-0.271779	-0.570718		-0.853736	0.405601	0.246376	0.131694	-0.0260115		132.464	-	No	S	485	O94619	adn2	LLVSQEKERKGYTSASPDRPLSQTITESSVA	Cytoplasm	[S6]	743		3	5	8	1	9	3	5	8	1	9	2	2	4	0	4	2	2	4	0	4
-0.230408	-0.199995	0	0.166748	-0.494164		-0.166857	0.466081	0.333232	0.0250388	0.0880156		138.135	Late	No	S	75	Q1MTN3	pic1	RTPTKIKEKYSTPRLSPVHRCALPTPRMRLT	Nucleus	[S32]	1018		2	10	12	2	14	2	10	12	2	14	2	6	8	0	8	2	6	8	0	8
-0.200398	0.228222	0	0.24174	0.00306748		0.0759492	0.0408959	0.38695	0.469793	0.114761		138.491	Late	No	S	532	P32372	rad4	NSLAQQPIGHSTPHNSPSLLSVKKRQNNHIR	Nucleus	[S45]	648		2	4	6	1	7	2	4	6	1	7	1	1	2	0	2	1	1	2	0	2
-0.245351	0.246597	0	0.174424	-0.0746287		-0.14068	0.507114	0.0166436	-0.124608	-0.0960354		142.12	-	No	S	172	P52890	atf1	PAWSAFTRGTMHNPLSPAIYDATLRPDYLNN	Nucleus	[S6]	566		2	1	3	1	4	2	1	3	1	4	0	0	0	1	1	0	0	0	1	1
-0.370958	0.214564	0	0.00350069	-0.337034		-0.0222336	-0.0391048	0.0988118	-0.110199	0.517626		143.16	Early	No	S	257	O14120	mvp1	AITPRKPFSKIPNRLSPSTQPLLSNSRHSSF	ER	[S6]	667		2	6	8	1	9	2	6	8	1	9	0	2	2	0	2	0	2	2	0	2
-1.21846	1.06836	0	-0.370923	-0.575976		-1.01213	0.522428	-0.177544	-0.576908	-0.410881		143.637	-	No	T	66	Q9UUI7	SPAC22F8.05	ILTRLSISKSESGQATPVLTPQLEGMNDYFS	Cytoplasm	[S6]	891		4	6	10	3	13	4	6	10	3	13	0	0	0	0	0	0	0	0	0	0
-0.883624	0.228567	0	-0.387087	-1.04661		-0.2142	0.42001	0.545867	0.259133	-0.0701079		145.99	Late	No	T	31	Q06182	swi10	ALEEVEKKAGFAQQPTPQKVSRVTAHSILVN	Cytoplasm	[S6]	252		4	0	4	0	4	4	0	4	0	4	0	0	0	0	0	0	0	0	0	0
-0.419795	-0.15286	0	0.0676454	-0.267269		-0.134123	0.222533	0.591728	0.285587	0.276605		150.705	Late	No	T	121	Q09856	prp3	IHPVLLDGNIQNTILTPENRKRTASFSTKGV	Nucleus	[S6]	542		8	3	11	2	13	8	3	11	2	13	5	0	5	0	5	5	0	5	0	5
-1.52477	0.412545	0	-0.041423	-1.36604		-1.04491	0.597154	0.325548	0.0280446	-0.469244		151.273	Late	No	S	242	O43068	mde4	LRMQKKSTERKSLLVSPRVSSPKLFSPSKQA	Nucleus	[S44]	421		3	7	10	0	10	3	7	10	0	10	2	2	4	0	4	2	2	4	0	4
-1.48059	0.136291	0	-0.0135868	-0.522539		-0.732175	0.18564	0.612203	0.108207	-0.526768		152.859	Late	No	T	15	O74555	bpb1	_MLNSRSVGSTGSNNTPLGRRRFDEKPDSLP	Nucleus/Cytoplasm	[S18]	587		2	1	3	0	3	2	1	3	0	3	1	0	1	0	1	1	0	1	0	1
0.463138	0.205725	0	0.2137	0.281904		0.271681	0.0334732	0.127521	0.346176	0.618163		153.492	Late	No	T	451	O43058	sep1	PSGLLLKRSNSIDFPTPPKALCPKLFCFRDD	Nucleus	[S22]	663		3	5	8	2	10	3	4	7	2	9	0	1	1	0	1	0	1	1	0	1
-0.39765	0.202734	0	0.230019	0.388488		-0.253691	0.228182	0.283075	0.625655	0.368904		154.291	Late	No	T	406	Q09904	nup124	LTKSAPTFEELQASITPKPVKTSPNDTALTL	NE	[S18]	1159		3	7	10	1	11	3	7	10	1	11	2	5	7	1	8	2	5	7	1	8
-0.685455	-0.395917	0	-0.0321617	-0.641795		-0.226979	0.227641	0.640909	0.251632	0.107344		155.931	-	No	S	253	O42924	eaf7	RSPKRMATEPIEPASSPAASNQAIRRSSRSR	Nucleus	[S6]	272		2	1	3	0	3	2	1	3	0	3	1	0	1	0	1	1	0	1	0	1
-0.683106	-0.0984626	0	0.268271	-0.428385		-0.30256	0.668636	0.580889	0.568927	0.679378		160.145	Late	No	S	156	O74354	dnt1	RKLPKKNFVEAIDANSPGFVYRPTSIRDRAY	Nucleus	[S46]	599		3	5	8	0	8	3	5	8	0	8	3	2	5	0	5	3	2	5	0	5
-0.256105	0.241747	0	0.260384	0.0379647		-0.105593	0.800702	0.633718	0.597577	0.0600103		174.195	Late	No	T	586	Q10369	snt1	TEIDSPNRRRASDCITPSISKILKMVSEDAK	Nucleus	[S6]	661		1	6	7	1	8	1	6	7	1	8	0	3	3	0	3	0	3	3	0	3
-0.0123316	0.612905	0	0.402962	-0.0356739		-0.0855615	0.433732	0.0949521	0.401422	0.808484		175.137	Late	No	T	105	Q9USU7	hmo1	EATSAVDTSEAVASMTPNKRKARDPAQPKRP	Nucleus	[S47]	310		1	1	2	0	2	1	1	2	0	2	1	1	2	0	2	1	1	2	0	2
-0.211107	0.551161	0	0.223506	-0.136666		-0.413928	0.531497	0.87446	0.218163	0.41906		183.332	-	No	S	66	Q9UUI2	shf1	SYDSPSSSTNSKEHNSPYHYRVPSNNSTRAS	Nucleus/Cytoplasm	[S6]	165		0	1	1	0	1	0	1	1	0	1	0	0	0	0	0	0	0	0	0	0
-1.2201	0.519761	0	-0.427313	-1.36148		-0.554343	0.865312	0.836191	0.9066	0.289381		187.462	Late	No	T	213	O74191	ani1	ASPKKNNTKKQKVEGTPVKEKKVAFAEKLEQ	Nucleus	[S6]	361		1	0	1	1	2	1	0	1	1	2	1	0	1	0	1	1	0	1	0	1
-1.14919	-0.303313	0	-0.285277	-0.800712		-0.400096	0.974083	0.917799	0.897106	0.326243		196.439	Late	No	S	132	G2TRQ9	tam10	LKMLGIKNAASITESSPSAQSNKTNDKQREK	Unknown	None	168		1	9	10	0	10	1	9	10	0	10	0	5	5	0	5	0	5	5	0	5
0.515876	0.132815	0	0.0996014	0.0760472		0.697151	0.651623	0.928782	1.07016	0.613627		209.967	Mid	No	T	90	Q9P7S9	ies4	NDELAESSKPSSGAATPTRSAPKSSAGLINS	Nucleus	[S53]	194		1	0	1	0	1	1	0	1	0	1	1	0	1	0	1	1	0	1	0	1
-0.639843	1.17233	0	-0.205909	-0.216017		-0.896458	1.12402	0.204119	-0.472096	-0.223135		217.953	Late	No	T	204	P52890	atf1	SDASAAARFSSGTGFTPGVNEPFRSLLTPTG	Nucleus	[S6]	566		2	1	3	1	4	2	1	3	1	4	0	0	0	1	1	0	0	0	1	1
																		(*= phosphorylation multiplicity (2))
