# Supplementary material for: The Hydrophobic Patch Directs Cyclin B to Centrosomes to Promote Global CDK Phosphorylation at Mitosis
Source: Curr Biol. 2020 Mar 9;30(5):883–892.e4. doi: 10.1016/j.cub.2019.12.053 (PMC7063568; doi:10.1016/j.cub.2019.12.053)
Supplement: Table S2. S. pombe Strain List, Related to Figures 1, 2, 3, S1, S2, S3, and S4 [file mmc3.xlsx]

## Sheet: Sheet1
Strain Name	Genotype	Mating Type	Source
PN1813	pREP41:cdc13int-LEU2+_cdc13Δ::ura4+_cig1Δ::ura4+_cig2Δ::ura4+_ura4-D18_ade6-M210_leu1-32	h+	Nurse lab stock
PN5023	leu1-32Δ:cdc13P-cdc13T-hphMX6_pREP41:cdc13int-LEU2+_cdc13Δ::ura4+_cig1Δ::ura4+_cig2Δ::ura4+_ura4-D18_ade6-M210	h+	This work
PN5024	leu1-32Δ::cdc13P-cdc13-cdc13T-hphMX6_pREP41:cdc13int-LEU2+_cdc13Δ::ura4+_cig1Δ::ura4+_cig2Δ::ura4+_ura4-D18_ade6-M210	h+	This work
PN5025	leu1-32Δ::cdc13P-cdc13(M235A, L239A, W242A)-cdc13T-hphMX6_pREP41:cdc13int-LEU2+_cdc13Δ::ura4+_cig1Δ::ura4+_cig2Δ::ura4+_ura4-D18_ade6-M210	h+	This work
PN5478	cdc2::cdc2(as)-M17:bsdMX6	h+	[S54]
PN5027	cdc2::cdc2(as)-M17-bsdMX6_pREP41:cdc13int-LEU2+_cdc13Δ::ura4+_cig1Δ::ura4+_cig2Δ::ura4+_ura4-D18_ade6-M210_leu1-32	h+	This work
PN5028	cdc2::cdc2(as)-M17-bsdMX6_leu1-32Δ:cdc13P-cdc13T-hphMX6_pREP41:cdc13int-LEU2+_cdc13Δ::ura4+_cig1Δ::ura4+_cig2Δ::ura4+_ura4-D18_ade6-M210	h+	This work
PN5029	cdc2::cdc2(as)-M17-bsdMX6_leu1-32Δ::cdc13P-cdc13-cdc13T-hphMX6_pREP41:cdc13int-LEU2+_cdc13Δ::ura4+_cig1Δ::ura4+_cig2Δ::ura4+_ura4-D18_ade6-M210	h+	This work
PN5030	cdc2::cdc2(as)-M17-bsdMX6_leu1-32Δ::cdc13P-cdc13(M235A, L239A, W242A)-cdc13T-hphMX6_pREP41:cdc13int-LEU2+_cdc13Δ::ura4+_cig1Δ::ura4+_cig2Δ::ura4+_ura4-D18_ade6-M210	h+	This work
PN5031	leu1-32Δ::cdc13P-cdc13-cdc13T-hphMX6_cdc13∆::ura4+_ura4-D18_pREP41::cdc13int_sup3-5_ade6-704	h-	This work
PN5032	leu1-32Δ::cdc13P-cdc13(M235A, L239A, W242A)-cdc13T-hphMX6_cdc13∆::ura4+_ura4-D18_pREP41::cdc13int_sup3-5_ade6-704	h-	This work
PN5033	sid4+:mRFP:kanMX6_ura4-D18_ade6-_leu1-32	h-	This work
PN5034	cdc13::cdc13intsfGFPcp	h-	[S55]
PN5035	leu1Δ::cdc13P-cdc13(M235A, L239A, W242A)intsfGFPcp-cdc13T:hphMX6_ade6-	h?	This work
PN5036	leu1Δ::cdc13P-cdc13intsfGFPcp-Cdc13T:hphMX6	h?	This work
PN5037	leu1Δ::cdc13P-cdc13intsfGFPcp-cdc13T:hphMX6_sid4+:mRFP:kanMX6_ura4-_ade6-	h?	This work
PN5038	leu1Δ::cdc13P-cdc13(M235A, L239A, W242A)intsfGFPcp-cdc13T:hphMX6_sid4+:mRFP:kanMX6_ura4-_ade6-	h?	This work
PN5039	ade6-M210_plo1+:mCherry:natMX6	h-	This work
PN5040	leuΔ::cdc13P-cdc13intsfGFPcp-cdc13T:hphMX6_ade6-M210_plo1+:mCherry:natMX6	h-	This work
PN5041	leuD::cdc13P-cdc13(M235A, L239A, W242A)intsfGFPcp-cdc13T:sfGFP:hphMX6_ade6-M210_plo1+:mCherry:natMX6	h-	This work
PN5042	cut12.s11 leu1-32	h-	[S56]
PN5043	cut12.T75DT78D::NatMX6	h-	[S57]
PN10447	Plo1.S402E::KanMX6	h-	[S58]
PN5042	leu1Δ::cdc13P-cdc13(M235A, L239A, W242A)intsfGFPcp-cdc13T:hphMX6_cut12::cut12-(T75D, T78D):natMX6	h?	This work
PN5043	leu1Δ::cdc13P-cdc13(M235A, L239A, W242A)intsfGFPcp-cdc13T:hphMX6_cut12::cut12.s11	h?	This work
PN5044	leu1Δ::cdc13P-cdc13(M235A, L239A, W242A)intsfGFPcp-cdc13T:hphMX6_plo1::plo1(S204E)	h?	This work
PN5045	cig1Δ::ura4+_cig2Δ::ura4+_puc1Δ::ura4+	h?	This work
PN5046	cig1Δ::ura4+_cig2Δ::ura4+_puc1Δ::ura4+_leu1-32Δ::cdc13P-cdc13-cdc13T:hphMX6	h?	This work
PN5047	cig1Δ::ura4+_cig2Δ::ura4+_puc1Δ::ura4+_leu1-32Δ::cdc13P-cdc13(M235A, L239A, W242A)-cdc13T:hphMX6	h?	This work
PN1435	cdc13-9 leu1-32	h?	Nurse lab stock
PN5046	cdc13-9_cig1Δ::ura4+_cig2Δ::ura4+	h?	This work
PN5047	cdc13-9_cig1Δ::ura4+_cig2Δ::ura4+_leu1-32Δ::cdc13P-cdc13-cdc13T:hphMX6	h?	This work
PN5048	cdc13-9_cig1Δ::ura4+_cig2Δ::ura4+_leu1-32Δ::cdc13P-cdc13(M235A, L239A, W242A)-cdc13T:hphMX6	h?	This work
PN5049	plo1-2GFP::kanMX6_ade6-M12_ura4-D18	h?	This work
PN5050	leu1-32Δ::cdc13P-cdc13(M235A, L239A, W242A)-cdc13T:hphMX6_pREP41:cdc13int-LEU2+_cdc13Δ::ura4+_cig1Δ::ura4+_cig2Δ::ura4+_ura4-D18_ade6-M210_plo1::plo1-2GFP-kanMX6	h?	This work
PN7	cdc25-22	h-	Nurse lab stock
PN5051	cdc25-22_sid4+:mRFP:kanMX6_ura4-_ade6-	h-	This work
PN5052	cdc25-22_leu1Δ::cdc13P-cdc13intsfGFPcp-cdc13T:hphMX6_sid4+:mRFP:kanMX6_ura4-_ade6-	h?	This work
PN5053	cdc25-22_leu1Δ::cdc13P-cdc13(M235A, L239A, W242A)intsfGFPcp-cdc13T:hphMX6_sid4+:mRFP:kanMX6_ura4-_ade6-	h?	This work
PN5054	cdc2::cdc2(as)-M17:bsdMX6_leu1Δ::cdc13P-cdc13(M235A, L239A, W242A)intsfGFPcp-cdc13T:hphMX6	h?	This work
PN5055	cdc2::cdc2(as)-M17:bsdMX6_leu1Δ::cdc13P-cdc13intsfGFPcp-cdc13T:hphMX6	h?	This work
PN5056	cdc2::cdc2(as)-M17-bsdMX6_leu1-32Δ::cdc13P-cdc13-cdc13T-hphMX6_pREP41:cdc13int-LEU2+_cdc13Δ::ura4+_cig1Δ::ura4+_cig2Δ::ura4+_rum1Δ::natMX6_ura4-D18_ade6-M210	h?	This work
PN5057	cdc2::cdc2(as)-M17-bsdMX6_leu1-32Δ::cdc13P-cdc13(M235A, L239A, W242A)-cdc13T-hphMX6_pREP41:cdc13int-LEU2+_cdc13Δ::ura4+_cig1Δ::ura4+_cig2Δ::ura4+_rum1Δ::natMX6_ura4-D18_ade6-M210	h?	This work
PN5058	cdc2::cdc2(as)-M17:bsdMX6_plo1-24c_leu1Δ::cdc13P-cdc13intsfGFPcp-cdc13T:hphMX6	h?	This work
PN5059	cdc2::cdc2(as)-M17:bsdMX6_plo1-24c_leu1Δ::cdc13P-cdc13(M235A, L239A, W242A)intsfGFPcp-cdc13T:hphMX6	h?	This work
PN1	972	h-	Nurse lab stock
PN4	975	h+	Nurse lab stock
